# Supplementary material for: Erythrocyte fatty acid profiles in children are not predictive of autism spectrum disorder status: a case control study
Source: Biomark Res. 2018 Mar 14;6:12. doi: 10.1186/s40364-018-0125-z (PMC5853097; doi:10.1186/s40364-018-0125-z)
Supplement: Supplementary file 1 — Individual level fatty acid measurements. Deidentified individual-level data analyzed in this work. (CSV 11 kb) [file 40364_2018_125_MOESM1_ESM.csv]

Group	Arachidonic Acid (AA) (%)	Dihomo-g-linolenic (DGLA) (%)	Docosahexaenoic acid (DHA) (%)	Eicosapentaenoic (EPA) (%)	Elaidic (%)	Linoleic (%)	Oleic (%)	Palmitelaidic (%)	Palmitic (%)	Palmitoleic (%)	Stearic (%)	DHA/AA	EPA/AA	n-3/n-6	PUFA (%)	Seafood Meals per Month
ASD	21.58	2.684	2.029	0.468	0.237	13.14	13.87	0.022	25.52	0.379	20.07	0.094	0.022	0.067	26.76	0
ASD	17.9	2.281	5.09	0.823	0.172	15.35	13.99	0.021	25.39	0.137	18.83	0.284	0.046	0.166	26.09	8
ASD	18.93	3.303	2.663	0.409	0.185	16.08	12.66	0.015	26.02	0.331	19.39	0.141	0.022	0.08	25.31	0
ASD	18.56	2.056	3	0.775	0.159	15.91	14.08	0.014	27.07	0.369	18.01	0.162	0.042	0.103	24.39	4
ASD	18.75	1.826	3.805	0.397	0.193	17.43	13.02	0.019	24.5	0.166	19.89	0.203	0.021	0.111	24.78	0
ASD	19.48	2.556	3.243	0.203	0.158	16.62	12.51	0.029	26.33	0.174	18.7	0.166	0.01	0.089	25.48	0
ASD	18.84	2.219	2.746	0.553	0.236	13.4	17.24	0.018	25.61	0.3	18.83	0.146	0.029	0.096	24.36	0
ASD	18.96	2.348	3.707	0.589	0.181	13.19	14.69	0.012	26.82	0.224	19.28	0.195	0.031	0.125	25.61	1
ASD	18.93	2.339	2.571	0.399	0.193	15.23	15.87	0.02	24.89	0.147	19.41	0.136	0.021	0.081	24.24	0
ASD	17.09	1.956	7.988	1.641	0.177	11.78	14.35	0.027	26.09	0.38	18.53	0.467	0.096	0.312	28.67	6
ASD	22.23	1.66	2.647	0.33	0.133	13.75	13.64	0.021	25.01	0.193	20.38	0.119	0.015	0.079	26.87	0
ASD	21.29	1.753	4.561	0.384	0.196	15.06	12.55	0.021	24.89	0.309	18.99	0.214	0.018	0.13	27.99	1
ASD	18.56	2.21	4.58	0.289	0.152	15.42	13.93	0.021	25.14	0.248	19.45	0.247	0.016	0.134	25.64	4
ASD	18.46	2.325	4.23	0.367	0.161	13.93	15.53	0.022	25.92	0.395	18.65	0.229	0.02	0.132	25.39	0.5
ASD	20.52	2.221	3.465	0.319	0.213	14.43	13.67	0.017	25.57	0.312	19.27	0.169	0.016	0.102	26.52	0
ASD	21.2	1.523	2.711	0.349	0.218	14.92	13.21	0.018	25.58	0.235	20.04	0.128	0.016	0.081	25.78	0
ASD	19.08	2.285	3.423	0.311	0.213	15.43	13.56	0.019	26.38	0.187	19.1	0.179	0.016	0.101	25.1	0
ASD	18.14	1.708	5.078	0.41	0.132	14.45	13.16	0.02	27.74	0.176	18.99	0.28	0.023	0.16	25.33	1
ASD	20.65	1.375	2.619	0.161	0.192	15.88	13.09	0.026	26.37	0.138	19.5	0.127	0.008	0.073	24.8	0
ASD	20.72	2.054	4.112	0.342	0.175	14.12	13.06	0.017	25.64	0.206	19.56	0.198	0.016	0.121	27.23	0.5
ASD	20.96	1.388	4.235	0.385	0.206	12.76	14.63	0.027	26.17	0.259	18.97	0.202	0.018	0.132	26.97	9
ASD	19.66	2.29	3.657	0.248	0.29	15.89	14.08	0.032	24.49	0.148	19.21	0.186	0.013	0.103	25.85	4
ASD	20.96	1.357	6.979	0.522	0.194	12.84	14.15	0.012	25.24	0.153	17.59	0.333	0.025	0.213	29.82	1.5
ASD	19.23	1.626	3.11	0.194	0.19	16.49	14.13	0.017	25.59	0.122	19.3	0.162	0.01	0.088	24.16	0
ASD	22.07	2.162	3.717	0.56	0.142	9.96	15.45	0.011	26.57	0.311	19.04	0.168	0.025	0.125	28.51	2.5
ASD	19.49	2.136	4.213	0.367	0.21	13.95	15.18	0.018	25.59	0.209	18.64	0.216	0.019	0.129	26.21	1
ASD	19.55	2.403	3.782	0.316	0.166	15.35	13.55	0.017	25.48	0.253	19.14	0.193	0.016	0.11	26.05	3
ASD	21.12	1.481	4.019	0.239	0.172	12.63	14.44	0.015	25.16	0.147	20.58	0.19	0.011	0.121	26.85	4
ASD	21.03	1.769	4.116	0.3	0.21	13.82	13.74	0.025	26.11	0.237	18.65	0.196	0.014	0.121	27.22	3.5
ASD	20.97	1.422	2.352	0.176	0.218	16.6	14.3	0.024	25.35	0.145	18.44	0.112	0.008	0.065	24.92	0
ASD	20.5	1.603	2.74	0.168	0.179	15.23	15.35	0.022	25.21	0.152	18.84	0.134	0.008	0.078	25.01	0
ASD	19.51	2.504	3.348	0.275	0.153	17.16	13.29	0.018	25.22	0.241	18.28	0.172	0.014	0.092	25.63	8
ASD	22.03	1.546	4.488	0.135	0.155	11.96	15.38	0.012	25.17	0.167	18.95	0.204	0.006	0.13	28.2	0
ASD	18.54	2.383	5.87	0.843	0.173	11.83	17.36	0.029	24.1	0.292	18.6	0.317	0.045	0.205	27.63	6
ASD	19.12	2.04	4.578	0.483	0.155	13.05	16.62	0.021	24.82	0.229	18.89	0.239	0.025	0.148	26.22	0
ASD	19.53	1.972	4.372	0.608	0.169	13.08	13.75	0.016	25.89	0.337	20.28	0.224	0.031	0.144	26.48	5
ASD	21.77	1.692	5.952	0.482	0.167	11.07	13.86	0.023	24.97	0.315	19.7	0.273	0.022	0.186	29.89	5
ASD	21.3	1.803	5.419	0.48	0.161	11.27	14.55	0.02	25.16	0.367	19.48	0.254	0.023	0.172	29	3
ASD	19.07	2.907	3.275	0.418	0.185	14.62	13.48	0.007	26.71	0.228	19.11	0.172	0.022	0.101	25.67	0
ASD	22.7	1.602	4.816	0.184	0.188	12.88	13.41	0.012	24.56	0.195	19.45	0.212	0.008	0.134	29.3	2
ASD	22.45	2.528	2.773	0.438	0.158	12.07	14.4	0.027	23.87	0.614	20.67	0.124	0.02	0.087	28.19	0
ASD	21.62	2.004	3.67	0.256	0.207	13.02	14.58	0.02	25.22	0.253	19.15	0.17	0.012	0.107	27.55	0
ASD	20.64	2.256	4.223	0.297	0.177	12.19	14.32	0.023	25.3	0.303	20.26	0.205	0.014	0.129	27.42	0
ASD	21.04	2.151	3.644	0.6	0.26	13.68	13.95	0.026	25.66	0.312	18.68	0.173	0.029	0.115	27.44	20
ASD	17.38	2.204	7.606	0.889	0.152	13.46	13.43	0.01	25.69	0.241	18.94	0.438	0.051	0.257	28.08	3
ASD	15.97	1.652	7.934	0.701	0.157	16.46	12.01	0.018	25.02	0.229	19.85	0.497	0.044	0.253	26.26	12
ASD	20.26	2.464	3.208	0.262	0.165	15.32	13.9	0.026	25.25	0.253	18.89	0.158	0.013	0.091	26.19	3
ASD	21.7	1.396	3.587	0.236	0.176	13.75	14.04	0.027	24.86	0.132	20.11	0.165	0.011	0.104	26.91	0.6
ASD	21.71	1.843	3.192	0.171	0.278	15	13.83	0.021	24.01	0.249	19.7	0.147	0.008	0.087	26.91	0
ASD	20.53	1.766	4.05	0.389	0.184	13.78	13.39	0.024	25.7	0.163	20.03	0.197	0.019	0.123	26.73	4
ASD	19	1.935	3.587	0.25	0.202	15.41	13.88	0.02	26.43	0.196	19.08	0.189	0.013	0.106	24.77	1
ASD	20.77	2.414	3.594	0.304	0.157	12.63	13.59	0.029	26.2	0.15	20.17	0.173	0.015	0.109	27.08	0
ASD	16.57	3.32	3.208	0.234	0.136	18	12.76	0.016	25.82	0.104	19.83	0.194	0.014	0.091	23.33	2
ASD	20.3	2.379	2.583	0.319	0.163	16.03	12.75	0.017	25.56	0.211	19.69	0.127	0.016	0.075	25.58	2.5
ASD	19.96	1.982	3.368	0.405	0.156	15.25	12.36	0.013	26.74	0.258	19.51	0.169	0.02	0.101	25.71	6
ASD	19.5	1.816	3.877	0.297	0.146	15.85	12.91	0.024	25.81	0.215	19.56	0.199	0.015	0.112	25.5	1
ASD	20.85	1.965	3.519	0.238	0.273	13.5	15.83	0.022	24.73	0.168	18.91	0.169	0.011	0.103	26.57	2
ASD	22.25	1.946	3.418	0.262	0.18	12.87	14.27	0.022	24.96	0.231	19.59	0.154	0.012	0.099	27.88	0
ASD	20.01	1.906	4.489	0.412	0.177	13.47	13.83	0.013	25.85	0.391	19.44	0.224	0.021	0.138	26.82	1
ASD	19.68	2.679	5.268	0.687	0.132	13.15	14.29	0.018	25.37	0.348	18.38	0.268	0.035	0.168	28.31	2
ASD	18.25	1.819	5.814	0.527	0.228	15.03	14.81	0.019	23.93	0.203	19.37	0.319	0.029	0.181	26.41	0
ASD	21.9	1.912	4.972	0.272	0.144	12.57	13.18	0.017	24.98	0.256	19.8	0.227	0.012	0.144	29.05	1
ASD	22.08	1.705	3.52	0.321	0.356	13.39	14.3	0.021	25.5	0.208	18.6	0.159	0.015	0.103	27.63	1
NEU	19.01	2.181	3.181	0.572	0.137	14.23	13.43	0.025	26.72	0.253	20.26	0.167	0.03	0.106	24.95	0
NEU	21.37	1.782	4.902	0.642	0.15	13.12	12.72	0.021	25.33	0.177	19.79	0.229	0.03	0.153	28.69	2
NEU	18.28	2.114	4.632	0.408	0.132	14.63	13.55	0.022	26.85	0.205	19.17	0.253	0.022	0.144	25.44	2
NEU	20.96	1.458	4.57	0.553	0.188	13.78	12.86	0.007	25.74	0.263	19.61	0.218	0.026	0.142	27.54	6
NEU	20.69	2.3	2.892	0.433	0.112	13.19	13.54	0.011	25.84	0.197	20.8	0.14	0.021	0.092	26.31	0.3
NEU	18.02	3.212	4.998	0.493	0.103	14.16	11.8	0.021	29.89	0.451	16.85	0.277	0.027	0.155	26.72	2
NEU	18.89	2.069	4.413	0.576	0.15	14.64	14.51	0.022	26.05	0.225	18.45	0.234	0.03	0.14	25.95	5
NEU	19.68	2.119	4.033	0.447	0.196	14.2	14.05	0.009	25.51	0.24	19.52	0.205	0.023	0.124	26.28	4
NEU	19.73	2.368	4.055	0.467	0.176	14.31	13.87	0.023	25.65	0.199	19.15	0.206	0.024	0.124	26.61	4
NEU	19.05	2.055	2.838	0.469	0.142	14.31	14.36	0.021	26.86	0.262	19.64	0.149	0.025	0.093	24.41	0
NEU	20.12	3.011	3.279	0.244	0.211	14.85	13.06	0.032	24.6	0.247	20.35	0.163	0.012	0.093	26.65	0.3
NEU	21.26	1.92	3.063	0.239	0.241	14.19	14.73	0.025	24.35	0.231	19.74	0.144	0.011	0.088	26.49	0
NEU	19.86	2.328	2.822	0.34	0.132	14.46	13.2	0.02	26.79	0.157	19.89	0.142	0.017	0.086	25.35	0.3
NEU	19.83	2.452	3.26	0.322	0.152	14.42	13.14	0.014	25.93	0.146	20.33	0.164	0.016	0.098	25.86	0.3
NEU	21.37	2.518	4.358	0.404	0.148	12.49	12.22	0.02	26.22	0.26	19.99	0.204	0.019	0.131	28.65	0
NEU	20.06	1.935	3.319	0.424	0.188	13.26	14.29	0.023	26.47	0.313	19.72	0.165	0.021	0.106	25.74	0
NEU	18.54	2.25	2.9	0.286	0.124	14.93	14.58	0.017	26.42	0.197	19.75	0.156	0.015	0.089	23.98	0.5
NEU	19.49	2.331	3.292	0.303	0.138	14.49	13.67	0.019	26.4	0.138	19.73	0.169	0.016	0.099	25.41	1.5
NEU	21.52	1.807	3.299	0.261	0.192	14.12	13.9	0.014	24.7	0.207	19.98	0.153	0.012	0.095	26.89	0
NEU	19.34	2.405	4.556	0.258	0.158	16.29	11.95	0.023	24.88	0.191	19.95	0.236	0.013	0.127	26.56	2
NEU	20.21	2.692	3.162	0.321	0.196	14.93	13.83	0.02	24.87	0.267	19.5	0.156	0.016	0.092	26.39	4
NEU	21.54	2.738	3.492	0.249	0.175	14.11	12.51	0.017	24.92	0.289	19.97	0.162	0.012	0.097	28.02	0
NEU	21.59	1.396	4.962	0.344	0.187	14.23	11.31	0.016	25.79	0.215	19.96	0.23	0.016	0.143	28.29	2.5
NEU	19.55	2.543	5.001	0.492	0.139	11.98	13.94	0.026	26.35	0.175	19.79	0.256	0.025	0.161	27.59	2
NEU	19.91	1.932	3.07	0.347	0.19	14.74	13.93	0.019	26.21	0.188	19.47	0.154	0.017	0.093	25.25	1
NEU	20.09	1.999	3.657	0.395	0.133	12.18	14.56	0.023	26.69	0.267	20.01	0.182	0.02	0.118	26.14	0
NEU	17.53	2.973	4.839	0.248	0.178	14.79	12.9	0.024	26.15	0.226	20.14	0.276	0.014	0.144	25.59	4
NEU	20.72	2.378	3.816	0.28	0.312	12.96	13.91	0.035	25.77	0.167	19.65	0.184	0.013	0.114	27.19	2
NEU	21.43	1.562	3.947	0.31	0.177	13.31	14.47	0.023	24.6	0.198	19.96	0.184	0.014	0.117	27.25	0
NEU	19.84	2.077	2.957	0.263	0.158	14.6	15.2	0.015	25.72	0.233	18.93	0.149	0.013	0.088	25.14	0
NEU	21.24	3.072	4.067	0.318	0.166	12.98	12.91	0.013	24.4	0.224	20.62	0.192	0.015	0.118	28.69	0
NEU	22.36	1.692	3.652	0.438	0.166	13.14	12.81	0.023	25.23	0.309	20.19	0.163	0.02	0.11	28.14	1.5
NEU	19.37	2.324	3.896	0.482	0.164	13.86	14.18	0.012	25.18	0.258	20.27	0.201	0.025	0.123	26.07	1
NEU	21.01	1.66	5.896	0.422	0.219	13.3	14.04	0.014	24.6	0.169	18.66	0.281	0.02	0.176	28.99	2.5
NEU	20.17	1.782	5.089	0.357	0.167	12.98	14.44	0.018	25.09	0.175	19.74	0.252	0.018	0.156	27.4	3
NEU	20.13	2.468	3.038	0.281	0.241	13.69	14.43	0.028	26.28	0.186	19.23	0.151	0.014	0.091	25.92	2
NEU	20.93	2.279	3.342	0.311	0.277	14.14	14.15	0.02	24.85	0.19	19.51	0.16	0.015	0.098	26.87	2
NEU	21.45	2.247	4.403	0.242	0.199	13.07	14.61	0.022	24.52	0.173	19.07	0.205	0.011	0.126	28.35	1
NEU	18.25	2.128	5.076	0.36	0.176	15.65	15.36	0.023	23.89	0.146	18.95	0.278	0.02	0.151	25.81	2
NEU	21.13	2.036	4.783	0.436	0.188	13.16	14.98	0.02	24.63	0.247	18.4	0.226	0.021	0.144	28.39	5
NEU	19.89	2.194	4.465	0.415	0.151	14.02	14.86	0.019	25.6	0.198	18.18	0.224	0.021	0.135	26.97	5
NEU	19.57	2.071	2.813	0.211	0.181	15.02	14.77	0.021	25.44	0.194	19.71	0.144	0.011	0.083	24.66	0
NEU	19.68	3.35	3.02	0.329	0.233	14.71	13.89	0.026	25.26	0.282	19.23	0.153	0.017	0.089	26.38	4
NEU	20.1	1.992	3.521	0.276	0.188	15.73	14.82	0.022	24.91	0.175	18.26	0.175	0.014	0.1	25.89	3
NEU	20.55	2.25	3.636	0.331	0.152	13.65	15.21	0.016	25.22	0.24	18.74	0.177	0.016	0.109	26.77	3
NEU	19.44	1.886	5.526	0.345	0.197	13.66	14.95	0.021	24.63	0.163	19.18	0.284	0.018	0.168	27.19	3
NEU	21.04	1.807	3.518	0.248	0.246	13.12	15.71	0.018	24.29	0.161	19.84	0.167	0.012	0.105	26.61	0
NEU	22.6	2.098	3.826	0.376	0.215	12.9	13.14	0.023	24.97	0.288	19.57	0.169	0.017	0.112	28.9	4
NEU	19.31	2.839	3.894	0.324	0.197	15.3	14.15	0.021	24.95	0.168	18.85	0.202	0.017	0.113	26.37	3
